# Supplementary material for: New Insights into the Phylogeny of the A.Br.161 (“A.Br.Heroin”) Clade of Bacillus anthracis
Source: Pathogens. 2024 Jul 16;13(7):593. doi: 10.3390/pathogens13070593 (PMC11279936; doi:10.3390/pathogens13070593)
Supplement: Supplementary file 1 [file pathogens-13-00593-s001.zip]

Archive with 3 entries (3 files):
- Table S1 - Bacillus anthracis strains analyzed in this study.xlsx
- Table S2 - Primers for DMAA-analysis.xlsx
- Table S3 - SNP-matrix.xlsx
