# Supplementary material for: New Insights into the Phylogeny of the A.Br.161 (“A.Br.Heroin”) Clade of Bacillus anthracis
Source: Pathogens. 2024 Jul 16;13(7):593. doi: 10.3390/pathogens13070593 (PMC11279936; doi:10.3390/pathogens13070593)
Supplement: Supplementary file 1 [file pathogens-13-00593-s001.zip › Table S1 - Bacillus anthracis strains analyzed in this study.xlsx]

## Sheet: Tabelle1
Table S1: Bacillus anthracis strains analyzed in this study
ID	Country	Source	Year	NCBI accession numbers
Ames Ancestor	USA	cow	1981	NC_007530
IP4001	Iran	human	1996	SRR28986713
IP4009	Iran	bovine	1936	SRR28986712
A162	Germany	possibly bovine	1957	SRR28986710
A164	Germany	possibly bovine	1957	SRR28986709
A033	Germany	possibly bovine	1957	SRR29139322
A034	Germany	possibly bovine	1957	SRR29139323
3016	Iran	cattle	1936	GCA_022220545
2000031055	USA	tannery	1957	SRR1999664
2000032945	USA	caprine	unknown	SRR1999665
2000032955	USA	human	1958	SRR1999666
2002013072	USA	ovine	1960	SRR1999667
2002721572	USA	unknown	1988	SRR1999668
A0264	Turkey	human	1984	SRR1999417
A0149	Turkey	human	1991	SRR1318540
Ba4599	UK (Scotland)	human	2009	GCA_000278385
A4576	UK (Scotland)	human	2010	SRR1999721
A0684	China	soil	1982	SRR2968138
A0897	Ethiopia	equine	unknown	SRR1285612
A4580	UK (Scotland)	human	2009	SRR1999725
A4587	UK (Scotland)	human	2010	SRR1999674
A4588	UK (Scotland)	human	2010	SRR1999675
A4591	UK (England)	human	2010	SRR1999678
A4564	Germany	human	2009	SRR1999714
A4566	Denmark	human	2012	SRR1999716
A4568	Norway	human	2000	SRR1999718
UR-1	Germany	human	2012	GCA_022221125
KZ13	Kazakhstan (Turkistan)	human	1961	SRR16079473
KZ17	Kazakhstan (Turkistan)	ovine	1961	SRR16079469
KZ53	Kazakhstan (Turkistan)	human	2000	SRR16079445
KZ55	Kazakhstan (Turkistan)	soil (slaughter)	2000	SRR16079444
KZ59	Kazakhstan (Turkistan)	human	2000	SRR16079514
KZ98	Kazakhstan (Turkistan)	human	2006	SRR16079490
PF1 (IRBA)	France	human	2012	SRR10380974
PAK-1	Pakistan	sheep	1978	CP009325
Turkey32	Turkey	human	1991	GCA_000833275
indicated in red are newly sequenced genomes
