# Supplementary material for: New Insights into the Phylogeny of the A.Br.161 (“A.Br.Heroin”) Clade of Bacillus anthracis
Source: Pathogens. 2024 Jul 16;13(7):593. doi: 10.3390/pathogens13070593 (PMC11279936; doi:10.3390/pathogens13070593)
Supplement: Supplementary file 1 [file pathogens-13-00593-s001.zip › Table S2 - Primers for DMAA-analysis.xlsx]

## Sheet: Tabelle1
Table S2: Primers used for DMAA-analysis
Name	SNP-Position*	SNP allele (DER/ANC)	Sequence (5'-3')
canSNP A.Br.161
A.Br.161 DER F	5,013,862	A/T	GCGGACTAAATAAAAAGGTTTAGTGCTGAA
A.Br.161 ANC F			GCGGACTAAATAAAAAGGTTTAGTGCTGAT
A.Br.161 R			GTAAAGTATTGAGAGTGAATTGAAATGATG
Subclade SNP A161-L2
A.Br.161 sub-branch DER F	906,760	C/T**	GAGTCTTTTAACTGAATTGAATTTTTTAAGAAGAAACTAATACATAATTCC
A.Br.161 sub-branch ANC F			GAGTCTTTTAACTGAATTGAATTTTTTAAGAAGAAACTAATACATAATTCT
A.Br.161 sub-branch R			GAGAAACTACAATTTTTAAAAGAGTACGGTG
* in Ames 'Ancestor' reference chromosome (accession # NC_007530)
** inverted sequence relative to the reference
underscored letters: intentional base mismatch in the antepenultimate position
bold letters: SNP position with derived (DER) or ancstral (ANC) nucleotide, respectively
